# Supplementary material for: Targeting of Human Mitochondrial DNA with Programmable pAgo Nuclease
Source: Cells. 2026 Jan 10;15(2):127. doi: 10.3390/cells15020127 (PMC12839139; doi:10.3390/cells15020127)
Supplement: Supplementary file 1 [file cells-15-00127-s001.zip]

Archive with 1 entries (1 files):
- cells-4054297-supplementary.pdf
